# Supplementary material for: Biceps Brachii Muscle Synergy and Target Reaching in a Virtual Environment
Source: Front Neurorobot. 2019 Dec 10;13:100. doi: 10.3389/fnbot.2019.00100 (PMC6914832; doi:10.3389/fnbot.2019.00100)
Supplement: Supplementary file 1 [file Presentation_1.zip]

Archive with 1 entries (1 files):
- Appendix.docx
